# Supplementary material for: MEF2A Is the Trigger of Resveratrol Exerting Protection on Vascular Endothelial Cell
Source: Front Cardiovasc Med. 2022 Jan 3;8:775392. doi: 10.3389/fcvm.2021.775392 (PMC8762055; doi:10.3389/fcvm.2021.775392)
Supplement: Supplementary file 5 [file Table_2.XLSX]

## Sheet: Sheet1
qPCR results
HUVECs were treated with a gradient concentration of resveratrol
1 st
resveratrol(μM)	0		0.625		1.25		2.5		5
MEF2A	30.26		32.49		32.09		29.66		29.35
MEF2A	30.24		32.02		32.08		29.77		29.77
MEF2A	30.25		32.255		32.085		29.715		29.56
SIRT1	29.06		32.73		32.15		29.83		28.91
SIRT1	28.97		32.61		32.05		29.79		28.06
SIRT1	29.015		32.67		32.1		29.81		28.485
β-actin	20.59		24.2		24.15		23.21		23.86
β-actin	20.55		24.23		24.1		23.19		23.7
β-actin	20.57		24.215		24.125		23.2		23.78
2nd
MEF2A	22.96		22.66		22.66		21.23		20.75
MEF2A	22.95		22.75		22.63		21.74		20.77
MEF2A	22.955		22.705		22.645		21.485		20.76
SIRT1	23.48		23.62		23.55		23		22.11
SIRT1	23.45		23.79		23.68		23.02		22.12
SIRT1	23.465		23.705		23.615		23.01		22.115
β-actin	16.68		17.16		17.69		17.77		17.91
β-actin	16.59		17.18		17.44		17.84		17.83
β-actin	16.635		17.17		17.565		17.805		17.87
3rd
MEF2A	26.88		26.15		26.18		24.69		23.32
MEF2A	26.97		26.07		25.14		24.22		23.12
MEF2A	26.925		26.11		25.66		24.455		23.22
SIRT1	26.03		25.35		25.02		23.2		22.1
SIRT1	26.11		25.26		25		23.26		22.07
SIRT1	26.07		25.305		25.01		23.23		22.085
β-actin	17.47		16.88		17.27		16.85		16.6
β-actin	17.41		16.83		17.23		17.26		16.58
β-actin	17.44		16.855		17.25		17.055		16.59
