# Supplementary material for: MEF2A Is the Trigger of Resveratrol Exerting Protection on Vascular Endothelial Cell
Source: Front Cardiovasc Med. 2022 Jan 3;8:775392. doi: 10.3389/fcvm.2021.775392 (PMC8762055; doi:10.3389/fcvm.2021.775392)
Supplement: Supplementary file 7 [file Table_4.XLS]

## Sheet: Figure 2A,CCK8
	HUVECs were treated with H2O2 for 1 hour, CCK-8 test
H2O2(μM)	0	50	100	200	300	400	500
OD450	0.606	0.469	0.452	0.465	0.433	0.409	0.372	1
OD450	0.689	0.481	0.425	0.477	0.447	0.43	0.389
OD450	0.568	0.493	0.55	0.466	0.442	0.427	0.37
OD450	0.502	0.429	0.349	0.33	0.325	0.315	0.318	2
OD450	0.504	0.463	0.386	0.352	0.343	0.336	0.315
OD450	0.506	0.462	0.381	0.35	0.336	0.334	0.324
OD450	0.866	0.635	0.601	0.54	0.49	0.452	0.44	3
OD450	0.919	0.639	0.612	0.576	0.544	0.482	0.455
OD450	0.9	0.716	0.635	0.526	0.482	0.478	0.428
	HUVECs were treated with H2O2 for 2 hour, CCK-8 test
H2O2(μM)	NC	50	100	200	300	400	500
OD450	0.536	0.541	0.407	0.358	0.355	0.336	0.337	1
OD450	0.645	0.616	0.465	0.401	0.377	0.365	0.335
OD450	0.669	0.629	0.477	0.395	0.367	0.364	0.349
OD450	0.832	0.456	0.38	0.36	0.345	0.324	0.357	2
OD450	0.852	0.492	0.422	0.357	0.368	0.341	0.335
OD450	0.891	0.468	0.376	0.35	0.362	0.346	0.323
OD450	0.805	0.796	0.699	0.649	0.566	0.461	0.351	3
OD450	0.835	0.887	0.665	0.666	0.518	0.435	0.325
OD450	0.831	0.74	0.766	0.625	0.536	0.403	0.39
	HUVECs were treated with H2O2 for 4 hour, CCK-8 test
H2O2(μM)	NC	50	100	200	300	400	500
OD450	0.568	0.373	0.299	0.285	0.274	0.272	0.27	1
OD450	0.569	0.398	0.302	0.288	0.283	0.272	0.276
OD450	0.567	0.416	0.306	0.286	0.284	0.282	0.273
OD450	0.836	0.601	0.385	0.332	0.221	0.225	0.222	2
OD450	0.897	0.695	0.405	0.336	0.222	0.237	0.252
OD450	0.988	0.662	0.418	0.363	0.277	0.238	0.259
OD450	0.899	0.734	0.411	0.333	0.256	0.249	0.226	3
OD450	0.814	0.676	0.468	0.382	0.219	0.225	0.215
OD450	0.993	0.61	0.437	0.293	0.216	0.226	0.227

## Sheet: Figure 2D, qPCR
	qPCR results
H2O2(μM)	0	200	200	200	200	200	treatment
resveratrol(μM)	0	0	0.625	1.25	2.5	5	treatment
MEF2A	28.54	30.76	30.82	29.98	29.8	28.59	1
MEF2A	28.53	30.69	30.06	29.88	29.49	28.18
MEF2A	28.535	30.725	30.44	29.93	29.645	28.385
SIRT1	28.94	31.07	30.96	30.58	30.3	29.71
SIRT1	29.24	31.26	30.71	30.93	30.07	29.83
SIRT1	29.09	31.165	30.835	30.755	30.185	29.77
β-actin	20.8	22.43	22.75	23.1	23.56	23.68
β-actin	20.81	22.33	22.69	23.12	23.49	23.6
β-actin	20.805	22.38	22.72	23.11	23.525	23.64
MEF2A	24.85	25.63	25.43	26.29	25.67	27	2
MEF2A	24.11	25.65	25.64	26.15	26.71	26.42
MEF2A	24.48	25.64	25.535	26.22	26.19	26.71
SIRT1	24.33	24.06	24.5	24.21	24.3	23.95
SIRT1	23.67	24.87	24.52	24.04	24.75	23.89
SIRT1	24	24.465	24.51	24.125	24.525	23.92
β-actin	15.25	15.01	15.3	16.55	16.16	18.75
β-actin	14.99	15.1	15.5	16	17.54	18.15
β-actin	15.12	15.055	15.4	16.275	16.85	18.45
MEF2A	24.9	25.85	25.45	25.99	24.58	24.14	3
MEF2A	25.04	25.78	25.67	25.19	24.05	24.44
MEF2A	24.97	25.815	25.56	25.59	24.315	24.29
SIRT1	24.91	25.55	25.03	25.01	24	24.07
SIRT1	24.71	25.22	25.05	25	24.74	24.01
SIRT1	24.81	25.385	25.04	25.005	24.37	24.04
β-actin	16.02	15.87	16.1	17.1	16.47	17.75
β-actin	15.57	15.64	16.21	16.07	16.53	17.73
β-actin	15.795	15.755	16.155	16.585	16.5	17.74
