# Supplementary material for: MEF2A Is the Trigger of Resveratrol Exerting Protection on Vascular Endothelial Cell
Source: Front Cardiovasc Med. 2022 Jan 3;8:775392. doi: 10.3389/fcvm.2021.775392 (PMC8762055; doi:10.3389/fcvm.2021.775392)
Supplement: Supplementary file 9 [file Table_6.XLSX]

## Sheet: Figure 3A
		dapi	edu	edu/dapi
blank	NC_dapi_1.tif	682	127	0.186217
blank	NC_dapi_2.tif	711	146	0.205345
blank	NC_dapi_3.tif	662	133	0.200906
blank	NC_dapi_4.tif	913	179	0.196057
blank	NC_dapi_5.tif	799	166	0.20776
blank	NC_dapi_6.tif	849	177	0.208481
blank	NC_dapi_7.tif	706	145	0.205382
blank	NC_dapi_8.tif	913	174	0.190581
blank	NC_dapi_9.tif	947	198	0.209081
resveratrol	H_dapi_1.tif	759	129	0.16996
resveratrol	H_dapi_2.tif	881	134	0.1521
resveratrol	H_dapi_3.tif	904	150	0.165929
resveratrol	H_dapi_4.tif	939	123	0.13099
resveratrol	H_dapi_5.tif	766	126	0.164491
resveratrol	Hdapi_6.tif	928	154	0.165948
resveratrol	H_dapi_7.tif	873	137	0.15693
resveratrol	H_dapi_8.tif	820	135	0.164634
resveratrol	H_dapi_9.tif	811	130	0.160296
H2O2	HR_dapi_1.tif	622	113	0.181672
H2O2	HR_dapi_2.tif	844	155	0.183649
H2O2	HR_dapi_3.tif	907	158	0.174201
H2O2	HR_dapi_4.tif	802	143	0.178304
H2O2	HR_dapi_5.tif	930	166	0.178495
H2O2	HR_dapi_6.tif	845	154	0.182249
H2O2	HR_dapi_7.tif	786	145	0.184478
H2O2	HR_dapi_8.tif	814	142	0.174447
H2O2	HR_dapi_9.tif	844	153	0.18128
H2O2	HR_dapi_10.tif	928	166	0.178879
res+H2O2	R_dapi_1.tif	633	121	0.191153
res+H2O2	R_dapi_2.tif	754	168	0.222812
res+H2O2	R_dapi_3.tif	771	190	0.246433
res+H2O2	R_dapi_4.tif	858	160	0.18648
res+H2O2	R_dapi_5.tif	907	202	0.222712
res+H2O2	R_dapi_6.tif	667	183	0.274363
res+H2O2	R_dapi_7.tif	799	192	0.2403
res+H2O2	R_dapi_8.tif	880	185	0.210227

## Sheet: Figure 3B
	EDU	DAPI	EDU/DAPI
Blank	69	482	0.143154
Blank	57	467	0.108434
Blank	54	439	0.12065
Blank	52	431	0.123913
Blank	57	460	0.096579
SI-NC	54	505	0.106931
SI-NC	58	493	0.117647
SI-NC	48	497	0.123007
SI-NC	45	415	0.122056
SI-NC	43	353	0.121813
SI-MEF2A	24	384	0.0625
SI-MEF2A	33	457	0.07221
SI-MEF2A	19	446	0.042601
SI-MEF2A	27	435	0.062069
SI-MEF2A	42	524	0.080153
SI-MEF2A+Res	27	435	0.062069
SI-MEF2A+Res	35	500	0.07
SI-MEF2A+Res	38	493	0.077079
SI-MEF2A+Res	29	459	0.063181
SI-MEF2A+Res	35	479	0.073069

## Sheet: Figure 4A
	green(ratio)	red(ratio)	green/red
blank	0.1	9.95	0.0100503
blank	0.24	10.69	0.0224509
blank	0.08	9.32	0.00858369
blank	0.12	8.67	0.0138408
blank	0.16	9.3	0.0172043
blank	0.08	10.15	0.00788177
blank	0.13	9.47	0.0137276
blank	0.11	10.14	0.0108481
blank	0.13	9.89	0.0131446
resveratrol	0.18	12.93	0.0139211
resveratrol	0.15	11.82	0.0126904
resveratrol	0.19	11.04	0.0172101
resveratrol	0.26	11.91	0.0218304
resveratrol	0.14	11.35	0.0123348
resveratrol	0.26	11.98	0.0217028
resveratrol	0.27	13.06	0.0206738
resveratrol	0.32	13.33	0.024006
resveratrol	0.2	13.37	0.0149589
resveratrol	0.22	12.21	0.018018
H2O2	4.79	10.17	0.470993
H2O2	5.01	9.88	0.507085
H2O2	4.1	8.63	0.475087
H2O2	2.32	5.26	0.441065
H2O2	2.67	5.74	0.465157
H2O2	2.99	6.53	0.457887
H2O2	2.23	4.87	0.457906
H2O2	2.71	5.58	0.485663
H2O2	3.21	5.78	0.555363
H2O2	3.03	6.2	0.48871
H2O2	4.68	8.28	0.565217
H2O2	3.54	7.14	0.495798
H2O2	3.24	7.33	0.442019
H2O2	4.6	9.2	0.5
H2O2	4.79	9.77	0.490276
H2O2	6.43	12.47	0.515638
H2O2	4.99	8.61	0.579559
H2O2+resveratrol	2.2	11.53	0.190807
H2O2+resveratrol	2.19	12.89	0.169899
H2O2+resveratrol	2.02	13.42	0.150522
H2O2+resveratrol	2.26	10.91	0.207149
H2O2+resveratrol	3.4	10.37	0.327869
H2O2+resveratrol	2.51	10.48	0.239504
H2O2+resveratrol	2.87	10.95	0.2621
H2O2+resveratrol	2.6	12.39	0.209847
H2O2+resveratrol	3.16	12.44	0.254019
H2O2+resveratrol	2.7	14.26	0.189341

## Sheet: Figure 4B
	green(ratio)	red(ratio)	green/red
blank	1.06	32.486	0.0326294
blank	0.672	34.042	0.0197403
blank	0.204	32.516	0.00627383
blank	0.195	31.805	0.00613111
blank	0.115	35.805	0.00321184
SI-NC	0.356	33.705	0.0105622
SI-NC	1.044	33.561	0.0311075
SI-NC	0.189	31.103	0.00607658
SI-NC	0.116	29.557	0.00392462
SI-NC	0.187	27.432	0.00681686
SI-MEF2A	5.303	38.892	0.136352
SI-MEF2A	6.905	35.448	0.194792
SI-MEF2A	7.531	36.337	0.207254
SI-MEF2A	4.452	28.242	0.157638
SI-MEF2A	6.726	27.104	0.248155
SI-MEF2A+resveratrol	3.476	25.848	0.134478
SI-MEF2A+resveratrol	8.16	30.925	0.263864
SI-MEF2A+resveratrol	5.725	31.343	0.182656
SI-MEF2A+resveratrol	6.263	32.17	0.194684
SI-MEF2A+resveratrol	3.33	25.896	0.128591
