# Supplementary material for: MEF2A Is the Trigger of Resveratrol Exerting Protection on Vascular Endothelial Cell
Source: Front Cardiovasc Med. 2022 Jan 3;8:775392. doi: 10.3389/fcvm.2021.775392 (PMC8762055; doi:10.3389/fcvm.2021.775392)
Supplement: Supplementary file 12 [file Table_9.XLSX]

## Sheet: Sheet1
group	TC	HDL_C	LDL_C	TG	GLU	group_detail
0	1.88	1	0.25	0.66	29.01	WT+NF
0	1.45	0.78	0.14	0.87	25.6	WT+NF
0	1.4	0.8	0.18	0.7	28.32	WT+NF
0	1.74	1	0.19	0.71	26.64	WT+NF
0	1.56	0.77	0.19	0.42	40.03	WT+NF
1	5.79	0.62	3.36	1.51	18.88	WT+HF
1	2.3	1.1	0.28	0.79	27.23	WT+HF
1	5.51	0.46	3.5	1.65	24.06	WT+HF
1	3.66	0.2	2.24	1.7	62.41	WT+HF
1	2.05	0.94	0.43	1.15	41.75	WT+HF
2	10.82	0.37	7.6	1.39	31.71	siNC+HF
2	11.84	0.8	8.24	1.36	30.83	siNC+HF
2	9.19	0.66	4.44	2.78	19.95	siNC+HF
2	10.77	0.5	7.29	1.5	30.37	siNC+HF
2	11.62	0.67	8.22	1.09	32.81	siNC+HF
2	10.18	0.39	6.67	1.22	26.49	siNC+HF
2	10.6	0.48	7.11	0.85	18.56	siNC+HF
3	8.82	0.62	6.21	0.66	36.33	siNC+HF+Res
3	7.13	0.39	5.27	0.45	23.21	siNC+HF+Res
3	9.2	0.76	6.32	1.07	32.5	siNC+HF+Res
3	8.12	1.97	0.37	0.74	41.7	siNC+HF+Res
3	7.39	0.42	5.43	0.61	34.09	siNC+HF+Res
3	7.17	0.61	4.05	1.05	18.71	siNC+HF+Res
3	7.96	0.43	5.96	0.61	23.6	siNC+HF+Res
4	17.65	0.71	11.32	1.77	29.53	siMEF2A+HF
4	11.84	0.68	8.19	1.03	33.68	siMEF2A+HF
4	14.82	0.73	11	1.25	36.76	siMEF2A+HF
4	12.93	0.7	8.9	1.58	38.59	siMEF2A+HF
4	15.18	0.89	9.66	1.39	29.98	siMEF2A+HF
4	14.99	0.77	9.58	1.51	32.74	siMEF2A+HF
4	16.58	0.33	10.56	2.27	40.28	siMEF2A+HF
5	13.13	0.75	9.04	1.94	27.06	siMEF2A+HF+Res
5	9.5	0.63	5.61	1.21	21.18	siMEF2A+HF+Res
5	11.44	0.46	8.06	0.94	30.99	siMEF2A+HF+Res
5	9.18	1.06	4.13	2.57	21.53	siMEF2A+HF+Res
5	12.52	0.98	4.95	3.96	27.04	siMEF2A+HF+Res
5	10.05	0.91	6.37	1.92	24.57	siMEF2A+HF+Res
5	12.13	0.39	7.9	2.07	37.79	siMEF2A+HF+Res
5	10.03	0.42	7.52	0.62	21.41	siMEF2A+HF+Res

## Sheet: Sheet2
	3.00-5.18		1.04-1.64		1.50-3.37		0.55-1.70		3.5-5.6
